# Supplementary material for: Cleaving Ergot Alkaloids by Hydrazinolysis—A Promising Approach for a Sum Parameter Screening Method
Source: Toxins (Basel). 2021 May 11;13(5):342. doi: 10.3390/toxins13050342 (PMC8151494; doi:10.3390/toxins13050342)
Supplement: Supplementary file 1 [file toxins-13-00342-s001.zip]

Archive with 1 entries (1 files):
- toxins supplementary template NEW.pdf
